# Supplementary material for: Comprehensive Characterization of fucAO Operon Activation in Escherichia coli
Source: Int J Mol Sci. 2024 Apr 2;25(7):3946. doi: 10.3390/ijms25073946 (PMC11011485; doi:10.3390/ijms25073946)
Supplement: Supplementary file 1 [file ijms-25-03946-s001.zip]

Archive with 2 entries (2 files):
- Table_S1_Strain_PfucAO.pdf
- Table_S2_Oligos_PfucAO.pdf
